# Supplementary material for: Medical Informatics Platform (MIP): A Pilot Study Across Clinical Italian Cohorts
Source: Front Neurol. 2020 Sep 23;11:1021. doi: 10.3389/fneur.2020.01021 (PMC7538836; doi:10.3389/fneur.2020.01021)
Supplement: Supplementary file 2 [file Table_2.xlsx]

## Sheet: Sheet1
First Category	Second Category												Third Category
DX	CM1	CM2	CM3	CM4	CM5	CM6	CM7	CM8	CM9	CM10	CM11	CM12	PB1	PB2	PB3	PB4	PB5	PB6	PB7	PB8	PB9	PB10	PB11	PB12	PB13	PB14	PB15	PB16	PB17	PB18	PB19	PB20	PB21	PB22	PB23	PB24	PB25	PB26	PB27	PB28	PB29	PB30	PB31	PB32	PB33	PB34	PB35	PB36	PB37
alzheimerbroadcategory	righthippocampus	lefthippocampus	rightamygdala	leftamygdala	X_3rdventricle	X_4thventricle	rightmcggmiddlecingulategyrus	leftmcggmiddlecingulategyrus	rightacgganteriorcingulategyrus	leftacgganteriorcingulategyrus	rightpcggposteriorcingulategyrus	leftpcggposteriorcingulategyrus	rightaccumbensarea	leftaccumbensarea	brainstem	rightcaudate	leftcaudate	rightcerebellumexterior	leftcerebellumexterior	rightcerebellumwhitematter	leftcerebellumwhitematter	rightcerebralwhitematter	leftcerebralwhitematter	csfglobal	rightinflatvent	leftinflatvent	rightpallidum	leftpallidum	rightputamen	leftputamen	rightthalamusproper	leftthalamusproper	rightventraldc	leftventraldc	opticchiasm	cerebellarvermallobulesiv	cerebellarvermallobulesvivii	cerebellarvermallobulesviiix	leftbasalforebrain	rightbasalforebrain	rightainsanteriorinsula	leftainsanteriorinsula	rightaorganteriororbitalgyrus	leftaorganteriororbitalgyrus	rightangangulargyrus	leftangangulargyrus	rightcalccalcarinecortex	leftcalccalcarinecortex	rightcocentraloperculum
DX	MRI
Legend:
DX= Diagnosis
CM = Clinical Feature/Biomarker
PB = Potential Feature/Biomarker
[truncated: 94 more columns]
